# Supplementary material for: Rapid SARS-CoV-2 Intra-Host and Within-Household Emergence of Novel Haplotypes
Source: Viruses. 2022 Feb 15;14(2):399. doi: 10.3390/v14020399 (PMC8877413; doi:10.3390/v14020399)
Supplement: Supplementary file 1 [file viruses-14-00399-s001.zip]

Archive with 6 entries (6 files):
- desktop.ini
- gisaid_hcov-19_acknowledgement_table_.pdf
- Movie_S1.mp4
- SupplementaryMaterial.pdf
- Table_S1.xlsx
- Table_S2.xlsx
