# Supplementary material for: Rapid SARS-CoV-2 Intra-Host and Within-Household Emergence of Novel Haplotypes
Source: Viruses. 2022 Feb 15;14(2):399. doi: 10.3390/v14020399 (PMC8877413; doi:10.3390/v14020399)
Supplement: Supplementary file 1 [file viruses-14-00399-s001.zip › Table_S1.xlsx]

## Sheet: muts_clades
	NS3_G251V	NS8_Q27K	NSP12_T248I	NSP13_A292S	NSP14_P297S	NSP15_G253V	NSP1_F143del	NSP1_K141del	NSP1_R124C	NSP1_S142del	NSP2_R380H	NSP2_S325F	NSP3_T626S	NSP3_T725I	NSP4_F393L	NSP4_G208S	NSP6_L37F	NSP7_S54L	NSP8_T146I	NSP9_T67I	N_A182S	N_R185C	Spike_I1132V	Spike_L176F	Spike_L5F	Spike_M153I	Spike_R683W	Spike_T29I
19A	35.6243		0.0589319	0.014733	0.279926		0.279926	0.279926	0.0810313	0.279926	0.014733			0.191529			52.7366	0.00736648	0.014733	0.014733	0.014733	0.0957643	0.00736648	0.220994	0.913444	0.0515654		0.00736648
19B	0.00936856		0.599588		0.0374742		0.281057	0.243583	0.0187371	0.281057	0.0187371	0.0374742		0.299794			1.83624		0.0187371	0.0936856	0.0281057	0.084317		0.243583	0.890013	0.0374742		0.318531
20A	0.00215764	0.0258916	0.0517833	0.0970937	0.112197	0.000719212	0.472522	0.467488	0.0381183	0.473961	0.0143842	0.0143842		0.522867			3.51335	0.00359606	0.0273301	0.120108	0.449508	0.0424335	0.0366798	0.291281	1.30897	0.122985	0.00863055	0.102128
20B	0.00255741	0.00358038	0.0700731	0.0030689	0.173393	0.00255741	0.361107	0.362641	0.0485909	0.36213	0.014833	0.0588205		0.109457	0.00255741	0.00255741	4.49389	0.00971817	0.0388727	0.0895095	0.115595	0.0276201	0.00153445	0.137077	2.03826	0.237328	0.00358038	0.425554
20C	0.101088	0.00885445	0.0929718	0.0760007	0.214721	0.00147574	0.8456	0.84929	0.0273012	0.84929	0.0199225	0.00811658		0.0848552	0.000737871	0.00221361	3.83619	0.000737871	0.198487	0.118797	0.102564	0.0538646	0.0132817	0.0996126	1.4632	0.363771	0.00295148	0.163807
20D			0.0918485		0.0344432		0.895522	0.895522	0.0344432	0.895522		0.0459242		0.0574053			5.88978		0.0574053	0.0114811	0.114811	0.0114811	0.0114811	0.229621	1.38921	0.0344432		0.378875
20E (EU1)	0.000753937	0.00980119	0.0324193	0.00678544	0.0527756	0.000753937	0.147018	0.147018	0.0211102	0.147018	0.00678544	0.0580532		0.100274		0.000753937	3.31657	0.00301575	0.0180945	0.0678544	0.0414666	0.0263878	0.00678544	0.824054	2.08765	0.143248	0.00301575	0.0572992
20F																					3.44828
20G	0.00124182	0.00248364	0.248364	0.00372546	0.0372546		0.194966	0.197449	0.0161437	0.197449	0.0571237	0.0372546	0.00124182	0.089411	0.00496728	0.00248364	2.54821	0.0260782	0.0372546	0.0782346	0.266991	0.0124182	0.0235946	0.181306	3.0735	0.208626	0.00124182	0.113006
20H (Beta, V2)		0.00443971	0.00887942		0.0133191		0.350737	0.346297	0.031078	0.346297	0.0221985	0.00443971		0.0399574			1.10993			0.0133191	0.0621559		0.00443971	0.355177	1.98011	0.0710353		0.00443971
20I (Alpha, V1)	0.00101917	0.000113241	0.132265	0.00373695	0.0510717		0.142797	0.143023	0.0294426	0.14291	0.00577529	0.0175523	0.000113241	0.211308	0.000452964	0.00260454	0.979081	0.00317075	0.00860631	0.0643208	0.0894603	0.0270646	0.0044164	0.326587	3.15342	0.0749655	0.00837983	0.0645473
20J (Gamma, V3)	0.0015921	0.00318421	0.135329		0.076421		0.183092	0.183092	0.0143289	0.183092	0.0111447	0.00477631		0.0413947	0.0015921	0.0111447	0.816749	0.00796052	0.00477631	0.109855	0.0573157	0.0238815		0.0955262	0.851775	0.0636841	0.00636841	0.0541315
21A (Delta)	0.000907237	0.004763	0.0342482	0.00306193	0.0662283	0.00272171	1.15503	1.15639	0.0705377	1.15548	0.00669087	0.00850535	0.000113405	0.0547744	0.000680428	0.00192788	2.22545	0.00351554	0.0120209	0.0792699	0.0674758	0.00986621	0.0368565	0.039238	0.910072	0.202087	0.0210933	0.0477434
21B (Kappa)				0.0241663	0.314161		0.0966651	0.0966651		0.0966651				0.120831			2.44079			0.0966651	0.0483325		0.0241663	0.0724988	0.38666	0.314161	0.0241663	0.0241663
21C (Epsilon)	0.00259202	0.00259202	0.0829445	0.00259202	0.0518403	0.00259202	0.251426	0.251426	0.0518403	0.251426	0.0103681			0.150337	0.0362882		2.5635	0.00259202	0.0103681	0.0855365	0.264386	0.00777605		0.326594	1.74702	0.0570244	0.00259202	0.00777605
21D (Eta)			0.0765111														0.6886						0.0382555	0.0382555	2.14231	0.0382555
21E (Theta)																	6.53595				0.653595				0.653595
21F (Iota)			0.129118	0.00445236	0.048976		0.373998	0.373998	0.0400712	0.373998	0.00890472	0.00445236		0.0890472			1.25111	0.062333	0.00445236	0.0222618	0.0400712	0.0267142	0.00445236	0.0534283	98.6331	0.048976	0.0445236	0.0267142
21G (Lambda)							0.335008	0.335008		0.335008	0.502513						1.17253					0.167504		0.670017	2.17755
21H	0.0316957			0.0316957	0.0633914		0.602219	0.602219	0.126783	0.602219				0.0316957			1.74326			0.190174		0.0950872		0.158479	2.69414	0.0950872	0.0316957
Not_defined	0.010045	0.002009	0.02009	0.002009	0.054243	0.004018	0.771456	0.771456	0.086387	0.771456	0.010045	0.012054		0.126567			2.26615	0.002009	0.008036	0.082369	0.092414	0.018081	0.066297	0.052234	1.87038	0.164738	0.022099	0.092414
Table S1. Vo’ non-synonymous mutations according to different clades. Percentages of sequences belonging to a specific clade, according to Nextclade, which contain the non-synonymous mutation considered. The colour ranges from low percentages (green) to high percentages (red).
