# Supplementary material for: Rapid SARS-CoV-2 Intra-Host and Within-Household Emergence of Novel Haplotypes
Source: Viruses. 2022 Feb 15;14(2):399. doi: 10.3390/v14020399 (PMC8877413; doi:10.3390/v14020399)
Supplement: Supplementary file 1 [file viruses-14-00399-s001.zip › Table_S2.xlsx]

## Sheet: IDs
GISAID	Sample
EPI_ISL_1064116	61
EPI_ISL_1064115	65
EPI_ISL_1064113	22
EPI_ISL_1064106	25
EPI_ISL_1064110	32
EPI_ISL_1064107	33
EPI_ISL_1064112	42
NotSubmitted	60
EPI_ISL_1064111	63
EPI_ISL_1064114	67
EPI_ISL_1064109	78
EPI_ISL_1064108	84
EPI_ISL_1064100	14
EPI_ISL_1064101	19
EPI_ISL_1064105	43
EPI_ISL_1064098	56
EPI_ISL_1064102	59
EPI_ISL_1064103	62
EPI_ISL_1064104	71
EPI_ISL_1064099	85
EPI_ISL_1064096	7
EPI_ISL_1064092	21
EPI_ISL_1064091	40
EPI_ISL_1064094	46
EPI_ISL_1064097	52
EPI_ISL_1064093	58
NotSubmitted	77
EPI_ISL_1064095	82
EPI_ISL_1064088	2
EPI_ISL_1064084	11
EPI_ISL_1064087	12
EPI_ISL_1064085	23
EPI_ISL_1064083	24
EPI_ISL_1064089	55
EPI_ISL_1064086	64
EPI_ISL_1064090	80
EPI_ISL_1064026	13
EPI_ISL_1064080	29
EPI_ISL_1064079	30
EPI_ISL_1064081	31
EPI_ISL_1064082	86
EPI_ISL_1064078	87
EPI_ISL_1064071	15
EPI_ISL_1064072	16
EPI_ISL_1064073	20
EPI_ISL_1064069	26
EPI_ISL_1064070	36
EPI_ISL_1064068	38
EPI_ISL_1064074	49
EPI_ISL_1064075	73
EPI_ISL_1064062	5
NotSubmitted	8
EPI_ISL_1064061	10
EPI_ISL_1064060	18
EPI_ISL_1064034	27
EPI_ISL_1064065	35
EPI_ISL_1064067	37
EPI_ISL_1064064	48
EPI_ISL_1064066	50
EPI_ISL_1064063	66
NotSubmitted	1
EPI_ISL_1064059	72
EPI_ISL_1064058	113
EPI_ISL_1064057	96
EPI_ISL_1064056	117
EPI_ISL_1064055	118
EPI_ISL_1064053	91
EPI_ISL_1064051	97
EPI_ISL_1064054	111
EPI_ISL_1064052	122
EPI_ISL_1064047	88
EPI_ISL_1064045	92
NotSubmitted	95
EPI_ISL_1064044	103
EPI_ISL_1064046	107
EPI_ISL_1064050	110
EPI_ISL_1064049	112
EPI_ISL_1064048	114
EPI_ISL_1064041	89
EPI_ISL_1064039	93
EPI_ISL_1064033	99
EPI_ISL_1064040	106
EPI_ISL_1064037	109
EPI_ISL_1064042	115
EPI_ISL_1064036	120
EPI_ISL_1064035	123
NotSubmitted	104
	MN908947.3
EPI_ISL_410545
EPI_ISL_438064
EPI_ISL_438083
EPI_ISL_500109
EPI_ISL_424381
EPI_ISL_424624
EPI_ISL_424492
EPI_ISL_424401
EPI_ISL_424437
EPI_ISL_424470
EPI_ISL_548206
EPI_ISL_574946
EPI_ISL_424473
EPI_ISL_451740
EPI_ISL_424438
EPI_ISL_424427
EPI_ISL_424382
EPI_ISL_424482
EPI_ISL_424493
EPI_ISL_451791
EPI_ISL_500056
EPI_ISL_738085
EPI_ISL_451676
EPI_ISL_451730
EPI_ISL_451673
EPI_ISL_424472
EPI_ISL_424499
EPI_ISL_417591
EPI_ISL_417602
EPI_ISL_424471
EPI_ISL_424538
EPI_ISL_759813
EPI_ISL_759815
EPI_ISL_759817
EPI_ISL_759816
EPI_ISL_424379
EPI_ISL_574879
EPI_ISL_751392
EPI_ISL_751411
EPI_ISL_419658
EPI_ISL_509626
EPI_ISL_490425
EPI_ISL_457365
EPI_ISL_436219
EPI_ISL_457362
EPI_ISL_441420
EPI_ISL_649961
EPI_ISL_804385
EPI_ISL_804394
EPI_ISL_635258
EPI_ISL_635254
EPI_ISL_635261
EPI_ISL_635287
EPI_ISL_635283
EPI_ISL_635242
EPI_ISL_635272
EPI_ISL_635288
EPI_ISL_635297
EPI_ISL_635208
EPI_ISL_528247
EPI_ISL_528084
EPI_ISL_422019
EPI_ISL_635206
EPI_ISL_528165
EPI_ISL_528315
EPI_ISL_512636
EPI_ISL_441416
EPI_ISL_422091
EPI_ISL_417975
EPI_ISL_510964
EPI_ISL_418005
EPI_ISL_454318
EPI_ISL_511037
EPI_ISL_511643
EPI_ISL_418025
EPI_ISL_511252
EPI_ISL_454319
EPI_ISL_454321
EPI_ISL_454322
EPI_ISL_453894
EPI_ISL_418020
EPI_ISL_418021
EPI_ISL_453869
EPI_ISL_453892
EPI_ISL_451298
EPI_ISL_451300
EPI_ISL_451301
EPI_ISL_451302
EPI_ISL_428697
EPI_ISL_465921
EPI_ISL_732546
EPI_ISL_1181765
EPI_ISL_417488
EPI_ISL_420135
EPI_ISL_416507
EPI_ISL_1181734
EPI_ISL_1181752
EPI_ISL_1181742
EPI_ISL_635266
EPI_ISL_475718
EPI_ISL_422045
EPI_ISL_418676
EPI_ISL_408430
EPI_ISL_423734
EPI_ISL_464985
EPI_ISL_467206
EPI_ISL_467224
EPI_ISL_419237
EPI_ISL_775951
EPI_ISL_775984
EPI_ISL_418159
EPI_ISL_420994
EPI_ISL_775962
EPI_ISL_775988
EPI_ISL_776278
EPI_ISL_776447
EPI_ISL_775991
EPI_ISL_775992
EPI_ISL_693387
EPI_ISL_729482
EPI_ISL_417486
EPI_ISL_420136
EPI_ISL_462450
EPI_ISL_417483
EPI_ISL_417487
EPI_ISL_666686
EPI_ISL_585126
EPI_ISL_420974
EPI_ISL_649957
EPI_ISL_666672
EPI_ISL_422115
EPI_ISL_410546
EPI_ISL_445674
EPI_ISL_420976
EPI_ISL_700389
EPI_ISL_420990
EPI_ISL_457333
EPI_ISL_434475
EPI_ISL_434483
EPI_ISL_434459
EPI_ISL_434462
EPI_ISL_437909
EPI_ISL_437910
EPI_ISL_437892
EPI_ISL_437884
EPI_ISL_645009
EPI_ISL_645077
EPI_ISL_645008
EPI_ISL_645011
EPI_ISL_645007
EPI_ISL_645036
EPI_ISL_645042
EPI_ISL_645037
EPI_ISL_645030
EPI_ISL_645004
EPI_ISL_434466
EPI_ISL_434481
EPI_ISL_437895
EPI_ISL_509619
EPI_ISL_413603
EPI_ISL_446270
EPI_ISL_582127
EPI_ISL_422765
EPI_ISL_461105
EPI_ISL_422736
EPI_ISL_422684
EPI_ISL_422834
EPI_ISL_422816
EPI_ISL_422818
EPI_ISL_422821
EPI_ISL_422653
EPI_ISL_415491
EPI_ISL_530091
EPI_ISL_530006
EPI_ISL_481639
EPI_ISL_418149
EPI_ISL_464976
EPI_ISL_417528
EPI_ISL_420541
EPI_ISL_428674
EPI_ISL_635207
EPI_ISL_528179
EPI_ISL_422108
EPI_ISL_432301
EPI_ISL_453853
EPI_ISL_796130
EPI_ISL_635201
EPI_ISL_509004
EPI_ISL_645175
EPI_ISL_453469
EPI_ISL_418432
EPI_ISL_641540
EPI_ISL_455452
EPI_ISL_660355
EPI_ISL_528092
EPI_ISL_528093
EPI_ISL_422058
EPI_ISL_453992
EPI_ISL_729499
EPI_ISL_636473
EPI_ISL_523962
EPI_ISL_472913
EPI_ISL_436246
EPI_ISL_424369
EPI_ISL_417484
EPI_ISL_429872
EPI_ISL_429868
EPI_ISL_437306
EPI_ISL_437312
EPI_ISL_428718
EPI_ISL_452235
EPI_ISL_452229
EPI_ISL_454446
EPI_ISL_452231
EPI_ISL_452242
EPI_ISL_475843
EPI_ISL_424366
EPI_ISL_489708
EPI_ISL_451948
EPI_ISL_419692
EPI_ISL_475863
EPI_ISL_530348
EPI_ISL_441726
EPI_ISL_425678
EPI_ISL_833573
EPI_ISL_678487
EPI_ISL_676581
EPI_ISL_514426
EPI_ISL_644572
EPI_ISL_676597
EPI_ISL_676598
EPI_ISL_455480
EPI_ISL_678488
EPI_ISL_475869
EPI_ISL_676593
EPI_ISL_462437
EPI_ISL_584073
EPI_ISL_475875
EPI_ISL_477616
EPI_ISL_476078
EPI_ISL_475880
EPI_ISL_477624
EPI_ISL_526232
EPI_ISL_435403
EPI_ISL_435423
EPI_ISL_435424
EPI_ISL_435425
EPI_ISL_477617
EPI_ISL_477621
EPI_ISL_416426
EPI_ISL_435420
EPI_ISL_526230
EPI_ISL_475830
EPI_ISL_435421
EPI_ISL_477615
EPI_ISL_477618
EPI_ISL_475828
EPI_ISL_471530
EPI_ISL_539780
EPI_ISL_438892
EPI_ISL_473659
EPI_ISL_477976
EPI_ISL_448183
EPI_ISL_484533
EPI_ISL_478109
EPI_ISL_473604
EPI_ISL_456874
EPI_ISL_462436
EPI_ISL_661200
EPI_ISL_428201
EPI_ISL_476067
EPI_ISL_418183
EPI_ISL_483637
EPI_ISL_435422
EPI_ISL_676600
EPI_ISL_676585
EPI_ISL_676589
EPI_ISL_676599
EPI_ISL_462435
EPI_ISL_435431
EPI_ISL_459679
EPI_ISL_779711
EPI_ISL_475871
EPI_ISL_475853
EPI_ISL_583580
EPI_ISL_414498
EPI_ISL_437659
EPI_ISL_429279
EPI_ISL_429360
EPI_ISL_429373
EPI_ISL_429420
EPI_ISL_429421
EPI_ISL_429427
EPI_ISL_618808
EPI_ISL_614556
EPI_ISL_602527
EPI_ISL_475850
EPI_ISL_414487
EPI_ISL_426002
EPI_ISL_426004
EPI_ISL_426006
EPI_ISL_433198
EPI_ISL_425993
EPI_ISL_437687
EPI_ISL_471550
EPI_ISL_671375
EPI_ISL_429583
EPI_ISL_475838
EPI_ISL_583771
EPI_ISL_418982
EPI_ISL_462186
EPI_ISL_425053
EPI_ISL_458202
EPI_ISL_420371
EPI_ISL_420375
EPI_ISL_420438
EPI_ISL_425489
EPI_ISL_488241
EPI_ISL_631301
EPI_ISL_418583
EPI_ISL_644279
EPI_ISL_636552
EPI_ISL_487908
EPI_ISL_425647
EPI_ISL_449329
EPI_ISL_644286
EPI_ISL_443964
EPI_ISL_489598
EPI_ISL_681919
EPI_ISL_681920
EPI_ISL_583760
EPI_ISL_507127
EPI_ISL_487887
EPI_ISL_487923
EPI_ISL_487949
EPI_ISL_487961
EPI_ISL_489035
EPI_ISL_488971
EPI_ISL_488465
EPI_ISL_487972
EPI_ISL_487759
EPI_ISL_488920
EPI_ISL_488472
EPI_ISL_488485
EPI_ISL_583866
EPI_ISL_734506
EPI_ISL_734507
EPI_ISL_734511
EPI_ISL_734512
EPI_ISL_734515
EPI_ISL_734521
EPI_ISL_734522
EPI_ISL_734508
EPI_ISL_734516
EPI_ISL_734523
EPI_ISL_734513
EPI_ISL_419675
EPI_ISL_644335
EPI_ISL_644340
EPI_ISL_433216
EPI_ISL_583612
EPI_ISL_734593
EPI_ISL_418582
EPI_ISL_644315
EPI_ISL_644338
EPI_ISL_644269
EPI_ISL_605061
EPI_ISL_605065
EPI_ISL_605069
EPI_ISL_605070
EPI_ISL_705795
EPI_ISL_583759
EPI_ISL_681922
EPI_ISL_487871
EPI_ISL_489384
EPI_ISL_443698
EPI_ISL_443772
EPI_ISL_462434
EPI_ISL_661189
EPI_ISL_470383
EPI_ISL_469977
EPI_ISL_500776
EPI_ISL_500777
EPI_ISL_459412
EPI_ISL_583954
EPI_ISL_591327
EPI_ISL_429295
EPI_ISL_614436
EPI_ISL_590915
EPI_ISL_614440
EPI_ISL_441711
EPI_ISL_492615
EPI_ISL_492530
EPI_ISL_443007
EPI_ISL_459052
EPI_ISL_425657
EPI_ISL_681893
EPI_ISL_549176
EPI_ISL_444849
EPI_ISL_614444
EPI_ISL_429542
EPI_ISL_444909
EPI_ISL_429328
EPI_ISL_614443
EPI_ISL_444946
EPI_ISL_459577
EPI_ISL_424703
EPI_ISL_423574
EPI_ISL_804380
EPI_ISL_804382
EPI_ISL_804384
EPI_ISL_441403
EPI_ISL_441425
EPI_ISL_422093
EPI_ISL_441417
EPI_ISL_453479
EPI_ISL_585165
EPI_ISL_453483
EPI_ISL_585164
EPI_ISL_441421
EPI_ISL_441373
EPI_ISL_441434
EPI_ISL_441435
EPI_ISL_528073
EPI_ISL_446317
EPI_ISL_804383
EPI_ISL_441370
EPI_ISL_528045
EPI_ISL_441355
EPI_ISL_441378
EPI_ISL_585097
EPI_ISL_528113
EPI_ISL_420944
EPI_ISL_775910
EPI_ISL_775916
EPI_ISL_775920
EPI_ISL_775917
EPI_ISL_426884
EPI_ISL_420145
EPI_ISL_429733
EPI_ISL_450346
EPI_ISL_420147
EPI_ISL_751373
EPI_ISL_428900
EPI_ISL_426888
EPI_ISL_516924
EPI_ISL_751368
EPI_ISL_447837
EPI_ISL_477200
EPI_ISL_420152
EPI_ISL_751361
EPI_ISL_420313
EPI_ISL_653817
EPI_ISL_420146
EPI_ISL_417877
EPI_ISL_751358
EPI_ISL_751372
EPI_ISL_417419
EPI_ISL_426893
EPI_ISL_751357
EPI_ISL_751374
EPI_ISL_451309
EPI_ISL_751400
EPI_ISL_751406
EPI_ISL_751410
EPI_ISL_479618
EPI_ISL_812968
EPI_ISL_751424
EPI_ISL_421753
EPI_ISL_468140
EPI_ISL_468135
EPI_ISL_751426
EPI_ISL_814073
EPI_ISL_814075
EPI_ISL_429862
EPI_ISL_429866
EPI_ISL_429867
EPI_ISL_429871
EPI_ISL_426892
EPI_ISL_525553
EPI_ISL_751352
EPI_ISL_468145
EPI_ISL_468144
EPI_ISL_468138
EPI_ISL_479616
EPI_ISL_653815
EPI_ISL_479617
EPI_ISL_653813
EPI_ISL_653818
EPI_ISL_420563
EPI_ISL_649189
EPI_ISL_653816
EPI_ISL_417879
EPI_ISL_437315
EPI_ISL_471176
EPI_ISL_468146
EPI_ISL_637109
EPI_ISL_421759
EPI_ISL_744843
EPI_ISL_744233
EPI_ISL_740242
EPI_ISL_528055
EPI_ISL_429770
EPI_ISL_450526
EPI_ISL_450528
EPI_ISL_450530
EPI_ISL_635210
EPI_ISL_635214
EPI_ISL_635213
EPI_ISL_436225
EPI_ISL_436248
EPI_ISL_429226
EPI_ISL_417878
EPI_ISL_468143
EPI_ISL_426895
EPI_ISL_420151
EPI_ISL_467779
EPI_ISL_457729
EPI_ISL_457737
EPI_ISL_462458
EPI_ISL_462465
EPI_ISL_420067
EPI_ISL_462451
EPI_ISL_462457
EPI_ISL_462452
EPI_ISL_462461
EPI_ISL_462474
EPI_ISL_462453
EPI_ISL_462460
EPI_ISL_462469
EPI_ISL_462455
EPI_ISL_462459
EPI_ISL_462454
EPI_ISL_419693
EPI_ISL_457740
EPI_ISL_516627
EPI_ISL_450498
EPI_ISL_457725
EPI_ISL_457735
EPI_ISL_516923
EPI_ISL_467778
EPI_ISL_462466
EPI_ISL_462473
EPI_ISL_516988
EPI_ISL_480310
EPI_ISL_414646
EPI_ISL_418391
EPI_ISL_427320
EPI_ISL_450243
EPI_ISL_450242
EPI_ISL_583955
EPI_ISL_591328
EPI_ISL_419691
EPI_ISL_516922
EPI_ISL_516989
EPI_ISL_420540
EPI_ISL_512623
EPI_ISL_729478
EPI_ISL_462456
EPI_ISL_462472
EPI_ISL_462468
EPI_ISL_457826
EPI_ISL_416741
EPI_ISL_788963
EPI_ISL_471172
EPI_ISL_523966
EPI_ISL_523964
EPI_ISL_523960
EPI_ISL_523968
EPI_ISL_569886
EPI_ISL_529003
EPI_ISL_569868
EPI_ISL_569872
EPI_ISL_569875
EPI_ISL_569866
EPI_ISL_569867
EPI_ISL_507206
EPI_ISL_507212
EPI_ISL_507208
EPI_ISL_507226
EPI_ISL_450252
EPI_ISL_507253
EPI_ISL_507209
EPI_ISL_528997
EPI_ISL_421741
EPI_ISL_678275
EPI_ISL_671300
EPI_ISL_421754
EPI_ISL_429759
EPI_ISL_457700
EPI_ISL_451306
EPI_ISL_460091
EPI_ISL_429735
EPI_ISL_512625
EPI_ISL_529001
EPI_ISL_529005
EPI_ISL_528995
EPI_ISL_528996
EPI_ISL_419582
EPI_ISL_419588
EPI_ISL_512606
EPI_ISL_512610
EPI_ISL_512611
EPI_ISL_512622
EPI_ISL_512607
EPI_ISL_512608
EPI_ISL_512609
EPI_ISL_447635
EPI_ISL_434471
EPI_ISL_437903
EPI_ISL_437877
EPI_ISL_437911
EPI_ISL_437899
EPI_ISL_437894
EPI_ISL_437881
EPI_ISL_494771
EPI_ISL_767043
EPI_ISL_603158
EPI_ISL_637108
EPI_ISL_424342
EPI_ISL_460085
EPI_ISL_460086
EPI_ISL_460087
EPI_ISL_419254
EPI_ISL_424344
EPI_ISL_460079
EPI_ISL_460083
EPI_ISL_460082
EPI_ISL_460084
EPI_ISL_460092
EPI_ISL_460090
EPI_ISL_460094
EPI_ISL_477202
EPI_ISL_603137
EPI_ISL_603154
EPI_ISL_603155
EPI_ISL_603157
EPI_ISL_614397
EPI_ISL_460088
EPI_ISL_428927
EPI_ISL_428929
EPI_ISL_645018
EPI_ISL_491070
EPI_ISL_428928
EPI_ISL_645019
EPI_ISL_613560
EPI_ISL_491046
EPI_ISL_491067
EPI_ISL_491072
EPI_ISL_491087
EPI_ISL_491069
EPI_ISL_779709
EPI_ISL_779714
EPI_ISL_779712
EPI_ISL_457699
EPI_ISL_417921
EPI_ISL_417922
EPI_ISL_428926
EPI_ISL_541848
EPI_ISL_541853
EPI_ISL_428949
EPI_ISL_421752
EPI_ISL_457749
EPI_ISL_429778
EPI_ISL_451307
EPI_ISL_451308
EPI_ISL_477199
EPI_ISL_419568
EPI_ISL_751398
EPI_ISL_493329
EPI_ISL_528998
EPI_ISL_512599
EPI_ISL_529000
EPI_ISL_428945
EPI_ISL_451966
EPI_ISL_735268
EPI_ISL_735281
EPI_ISL_735273
EPI_ISL_735284
EPI_ISL_735285
EPI_ISL_577630
EPI_ISL_577631
EPI_ISL_577632
EPI_ISL_541335
EPI_ISL_584079
EPI_ISL_481704
EPI_ISL_481662
EPI_ISL_481732
EPI_ISL_481623
EPI_ISL_481640
EPI_ISL_481711
EPI_ISL_738147
EPI_ISL_738243
EPI_ISL_738194
EPI_ISL_526937
EPI_ISL_526940
EPI_ISL_526941
EPI_ISL_526946
EPI_ISL_526939
EPI_ISL_526938
EPI_ISL_526943
EPI_ISL_569880
EPI_ISL_415710
EPI_ISL_778647
EPI_ISL_778657
EPI_ISL_778659
EPI_ISL_778673
EPI_ISL_778723
EPI_ISL_778686
EPI_ISL_778689
EPI_ISL_833538
EPI_ISL_833546
EPI_ISL_833537
EPI_ISL_833548
EPI_ISL_778661
EPI_ISL_833544
EPI_ISL_778660
EPI_ISL_778726
EPI_ISL_833535
EPI_ISL_778649
EPI_ISL_794745
EPI_ISL_457721
EPI_ISL_414642
EPI_ISL_418386
EPI_ISL_491050
EPI_ISL_417923
EPI_ISL_491090
EPI_ISL_833547
EPI_ISL_678254
EPI_ISL_678258
EPI_ISL_516415
EPI_ISL_677706
EPI_ISL_480306
EPI_ISL_677726
EPI_ISL_480302
EPI_ISL_480305
EPI_ISL_480308
EPI_ISL_516421
EPI_ISL_457825
EPI_ISL_480224
EPI_ISL_677701
EPI_ISL_677718
EPI_ISL_480304
EPI_ISL_480297
EPI_ISL_677712
EPI_ISL_677700
EPI_ISL_516427
EPI_ISL_582123
EPI_ISL_677714
EPI_ISL_677713
EPI_ISL_722856
EPI_ISL_803882
EPI_ISL_613953
EPI_ISL_613955
EPI_ISL_613706
EPI_ISL_458085
EPI_ISL_722857
EPI_ISL_454733
EPI_ISL_525557
EPI_ISL_775259
EPI_ISL_458084
EPI_ISL_614398
EPI_ISL_614396
EPI_ISL_614889
EPI_ISL_528920
EPI_ISL_528925
EPI_ISL_528927
EPI_ISL_528928
EPI_ISL_512605
EPI_ISL_512612
EPI_ISL_804415
EPI_ISL_529004
EPI_ISL_528999
EPI_ISL_512621
EPI_ISL_512626
EPI_ISL_480303
EPI_ISL_480307
EPI_ISL_480309
EPI_ISL_468139
EPI_ISL_454581
EPI_ISL_454583
EPI_ISL_454588
EPI_ISL_454592
EPI_ISL_516413
EPI_ISL_516079
EPI_ISL_516084
EPI_ISL_417491
EPI_ISL_516080
EPI_ISL_516087
EPI_ISL_516088
EPI_ISL_516081
EPI_ISL_516083
EPI_ISL_516085
EPI_ISL_516082
EPI_ISL_516086
EPI_ISL_413593
EPI_ISL_413580
EPI_ISL_413590
EPI_ISL_455319
EPI_ISL_530349
EPI_ISL_757368
EPI_ISL_757370
EPI_ISL_427323
EPI_ISL_427307
EPI_ISL_427319
EPI_ISL_427321
EPI_ISL_753822
EPI_ISL_416503
EPI_ISL_406596
EPI_ISL_408431
EPI_ISL_732564
EPI_ISL_729496
EPI_ISL_406597
EPI_ISL_536398
EPI_ISL_541852
EPI_ISL_541859
EPI_ISL_541863
EPI_ISL_541861
EPI_ISL_541849
EPI_ISL_541858
EPI_ISL_541862
EPI_ISL_541854
EPI_ISL_541855
EPI_ISL_541851
EPI_ISL_541856
EPI_ISL_541850
EPI_ISL_541865
EPI_ISL_541847
EPI_ISL_541864
EPI_ISL_512620
EPI_ISL_788962
EPI_ISL_508944
EPI_ISL_417880
EPI_ISL_428883
EPI_ISL_548246
EPI_ISL_475553
EPI_ISL_475562
EPI_ISL_475563
EPI_ISL_475561
EPI_ISL_710584
EPI_ISL_548245
EPI_ISL_417335
EPI_ISL_421654
EPI_ISL_475554
EPI_ISL_410486
EPI_ISL_450497
EPI_ISL_418026
EPI_ISL_541138
EPI_ISL_441426
EPI_ISL_418403
EPI_ISL_511653
EPI_ISL_480300
EPI_ISL_491066
EPI_ISL_468141
EPI_ISL_473712
EPI_ISL_583953
EPI_ISL_591326
EPI_ISL_583958
EPI_ISL_591331
EPI_ISL_583960
EPI_ISL_591333
EPI_ISL_457719
EPI_ISL_444488
EPI_ISL_583961
EPI_ISL_591334
EPI_ISL_462463
EPI_ISL_493328
EPI_ISL_447836
EPI_ISL_453840
EPI_ISL_462149
EPI_ISL_522855
EPI_ISL_522862
EPI_ISL_522863
EPI_ISL_420969
EPI_ISL_678398
EPI_ISL_486856
EPI_ISL_420294
EPI_ISL_420295
EPI_ISL_436732
EPI_ISL_794755
EPI_ISL_488066
EPI_ISL_501573
EPI_ISL_557815
EPI_ISL_534636
EPI_ISL_601762
EPI_ISL_559049
EPI_ISL_590667
EPI_ISL_590271
EPI_ISL_590489
EPI_ISL_590594
EPI_ISL_677703
EPI_ISL_480299
EPI_ISL_525566
EPI_ISL_457724
EPI_ISL_583481
EPI_ISL_583487
EPI_ISL_776193
EPI_ISL_525573
EPI_ISL_547438
EPI_ISL_677675
EPI_ISL_708184
EPI_ISL_677710
EPI_ISL_677674
EPI_ISL_493331
EPI_ISL_529009
EPI_ISL_547439
EPI_ISL_498226
EPI_ISL_451934
EPI_ISL_525574
EPI_ISL_516925
EPI_ISL_516933
EPI_ISL_516926
EPI_ISL_516932
EPI_ISL_516931
EPI_ISL_516927
EPI_ISL_569869
EPI_ISL_569871
EPI_ISL_569877
EPI_ISL_569878
EPI_ISL_569883
EPI_ISL_569881
EPI_ISL_569870
EPI_ISL_569882
EPI_ISL_569876
EPI_ISL_569874
EPI_ISL_569873
EPI_ISL_569879
EPI_ISL_722892
EPI_ISL_475564
EPI_ISL_469023
EPI_ISL_477194
EPI_ISL_525568
EPI_ISL_788967
EPI_ISL_678255
EPI_ISL_512597
EPI_ISL_512617
EPI_ISL_435148
EPI_ISL_480301
EPI_ISL_671287
EPI_ISL_547436
EPI_ISL_547444
EPI_ISL_583488
EPI_ISL_512598
EPI_ISL_512600
EPI_ISL_479619
EPI_ISL_720236
EPI_ISL_656608
EPI_ISL_673814
EPI_ISL_572329
EPI_ISL_457723
EPI_ISL_677716
EPI_ISL_480298
EPI_ISL_614307
EPI_ISL_614311
EPI_ISL_477203
EPI_ISL_511247
EPI_ISL_583957
EPI_ISL_591330
EPI_ISL_709984
EPI_ISL_516938
EPI_ISL_516934
EPI_ISL_722870
EPI_ISL_722874
EPI_ISL_826520
EPI_ISL_516928
EPI_ISL_516929
EPI_ISL_516930
EPI_ISL_581913
EPI_ISL_547437
EPI_ISL_459479
EPI_ISL_590443
EPI_ISL_710549
EPI_ISL_710552
EPI_ISL_710551
EPI_ISL_710550
EPI_ISL_475556
EPI_ISL_614304
EPI_ISL_614298
EPI_ISL_788982
EPI_ISL_831676
EPI_ISL_475569
EPI_ISL_527380
EPI_ISL_710561
EPI_ISL_671314
EPI_ISL_576117
EPI_ISL_576118
EPI_ISL_576120
EPI_ISL_576121
EPI_ISL_576125
EPI_ISL_547441
EPI_ISL_547442
EPI_ISL_733151
EPI_ISL_569865
EPI_ISL_453847
EPI_ISL_735275
EPI_ISL_671285
EPI_ISL_525495
EPI_ISL_722873
EPI_ISL_722902
EPI_ISL_826284
EPI_ISL_709811
EPI_ISL_760293
EPI_ISL_741647
EPI_ISL_673394
EPI_ISL_800666
EPI_ISL_723870
EPI_ISL_590457
EPI_ISL_671321
EPI_ISL_615047
EPI_ISL_615048
EPI_ISL_671292
EPI_ISL_615019
EPI_ISL_671286
EPI_ISL_671297
EPI_ISL_722878
EPI_ISL_722887
EPI_ISL_722879
EPI_ISL_722888
EPI_ISL_722886
EPI_ISL_722904
EPI_ISL_722901
EPI_ISL_722907
EPI_ISL_722885
EPI_ISL_766353
EPI_ISL_639850
EPI_ISL_627402
EPI_ISL_722876
EPI_ISL_722889
EPI_ISL_722884
EPI_ISL_710503
EPI_ISL_830228
EPI_ISL_763330
EPI_ISL_726429
EPI_ISL_754232
EPI_ISL_754233
EPI_ISL_754235
EPI_ISL_710547
EPI_ISL_718258
EPI_ISL_718259
EPI_ISL_718260
EPI_ISL_583486
EPI_ISL_788980
EPI_ISL_788981
EPI_ISL_733077
EPI_ISL_582810
EPI_ISL_582694
EPI_ISL_582833
EPI_ISL_582842
EPI_ISL_582847
EPI_ISL_582849
EPI_ISL_582848
EPI_ISL_582845
EPI_ISL_582693
EPI_ISL_582850
EPI_ISL_582767
EPI_ISL_582692
EPI_ISL_582811
EPI_ISL_582769
EPI_ISL_418411
EPI_ISL_418243
EPI_ISL_418244
EPI_ISL_525556
EPI_ISL_525572
EPI_ISL_525496
EPI_ISL_833439
EPI_ISL_833436
EPI_ISL_833441
EPI_ISL_833440
EPI_ISL_833437
EPI_ISL_833443
EPI_ISL_833445
EPI_ISL_833449
EPI_ISL_833455
EPI_ISL_833454
EPI_ISL_710548
EPI_ISL_583482
EPI_ISL_583484
EPI_ISL_763318
EPI_ISL_763320
EPI_ISL_763322
EPI_ISL_763071
EPI_ISL_763072
EPI_ISL_763094
EPI_ISL_763095
EPI_ISL_763097
EPI_ISL_763138
EPI_ISL_763323
EPI_ISL_763324
EPI_ISL_763326
EPI_ISL_763328
EPI_ISL_763325
EPI_ISL_763327
EPI_ISL_763098
EPI_ISL_763069
EPI_ISL_763096
EPI_ISL_763073
EPI_ISL_737681
EPI_ISL_735002
EPI_ISL_454578
EPI_ISL_804052
EPI_ISL_833442
EPI_ISL_744429
EPI_ISL_804051
EPI_ISL_733281
EPI_ISL_526454
EPI_ISL_454602
EPI_ISL_705813
EPI_ISL_838458
EPI_ISL_678730
EPI_ISL_678780
EPI_ISL_767956
EPI_ISL_737654
EPI_ISL_839020
EPI_ISL_459413
EPI_ISL_837387
EPI_ISL_768225
EPI_ISL_775425
EPI_ISL_814695
EPI_ISL_706631
EPI_ISL_723911
EPI_ISL_605975
EPI_ISL_612341
EPI_ISL_815248
EPI_ISL_705688
EPI_ISL_651850
EPI_ISL_705771
EPI_ISL_705772
EPI_ISL_652633
EPI_ISL_594711
EPI_ISL_594689
EPI_ISL_573787
EPI_ISL_651887
EPI_ISL_627382
EPI_ISL_651762
EPI_ISL_666105
EPI_ISL_651874
EPI_ISL_651835
EPI_ISL_651891
EPI_ISL_651953
EPI_ISL_705705
EPI_ISL_814642
EPI_ISL_814659
EPI_ISL_838132
EPI_ISL_838136
EPI_ISL_651864
EPI_ISL_705785
EPI_ISL_838073
EPI_ISL_703975
EPI_ISL_711028
EPI_ISL_778159
EPI_ISL_626326
EPI_ISL_671894
EPI_ISL_834935
EPI_ISL_702813
EPI_ISL_600813
EPI_ISL_821288
EPI_ISL_704689
EPI_ISL_799176
EPI_ISL_799189
EPI_ISL_602368
EPI_ISL_682547
EPI_ISL_725216
EPI_ISL_827554
EPI_ISL_675164
EPI_ISL_613694
EPI_ISL_765207
EPI_ISL_737848
EPI_ISL_796540
EPI_ISL_420541
EPI_ISL_497998
EPI_ISL_632151
EPI_ISL_488801
EPI_ISL_513493
EPI_ISL_420766
EPI_ISL_481639
EPI_ISL_507107
EPI_ISL_665173
EPI_ISL_440998
EPI_ISL_448551
EPI_ISL_478444
EPI_ISL_488479
EPI_ISL_816817

## Sheet: Mutations
Mutation	Syn	UTR	aaSub	n seq (Vo)
G1944A			NSP2_R380H	4
A24956G			Spike_I1132V	4
A3019G	x			1
C12003T			NSP7_S54L	2
C12528T			NSP8_T146I	1
C12885T			NSP9_T67I	3
C14183T			NSP12_T248I	1
C15738T	x			1
C1779T			NSP2_S325F	1
C18252T	x			1
C18928T			NSP14_P297S	1
C203T		x		2
C21575T			Spike_L5F	2
C21648T			Spike_T29I	1
C22088T			Spike_L176F	1
C23609T			Spike_R683W	1
C26936T	x			1
C27972A			NS8_Q27K	2
C28315T	x			2
C28826T			N_R185C	1
C29632T	x			1
C3244T	x			1
C4596G			NSP3_T626S	1
C4893T			NSP3_T725I	15
C4993T	x			1
C635T			NSP1_R124C	1
C683T	x			1
G11083T			NSP6_L37F	87
G15957T	x			4
G17110T			NSP13_A292S	1
G1944A			NSP2_R380H	4
G20378T			NSP15_G253V	4
G22021T			Spike_M153I	1
G26144T			NS3_G251V	87
G28817T			N_A182S	1
G9176A			NSP4_G208S	1
T17412A	x			1
T17688C	x			1
T2248C	x			2
T3700C	x			1
T5755C	x			1
T9731C			NSP4_F393L	3
686-694 del			NSP1_K141de,NSP1_F143del,NSP1_F143del	2

## Sheet: Haplotypes&Symptoms
First_Swab	Second_swab	Symptomatic	Hospitalized	Deceased	Haplotype1	Haplotyope2
65	NA	yes	yes	yes	G11083T,C22088T,G26144T	NA
61	NA	yes	yes	yes	G11083T,G26144T,C28826T	NA
22	104	yes	yes	no	G11083T,G26144T	G11083T,G26144T,T17688C
78	NA	yes	yes	no	G11083T,A24956G,G26144T	NA
12	NA	yes	yes	no	G11083T,C12528T,G26144T	NA
85	NA	yes	yes	no	G11083T,C12885T,G26144T	NA
62	117	yes	yes	no	G11083T,G26144T	G11083T,G26144T
115	NA	yes	yes	no	G11083T,G26144T	NA
84	NA	yes	yes	no	G11083T,C14183T,G22021T,G26144T	NA
96	14	yes	yes	no	G11083T,G26144T	G11083T,G26144T
43	111	yes	yes	yes	G11083T,G26144T	G11083T,G26144T
46	NA	yes	yes	no	G11083T,G26144T	NA
58	NA	yes	yes	no	C4893T,G11083T,G26144T	NA
67	120	yes	yes	no	G11083T,G26144T	G11083T,G26144T
82	NA	yes	yes	no	G11083T,G26144T	NA
118	64	yes	yes	no	G11083T,C12003T,G26144T	G11083T,C12003T,G26144T
86	125	yes	yes	no	G11083T,G26144T	NA
123	NA	no	yes	no	C4893T,G11083T,G26144T	NA
60	NA	yes	no	no	G11083T,G26144T	NA
52	NA	yes	no	no	G11083T,G26144T	NA
25	NA	yes	no	no	G11083T,G26144T	NA
30	NA	yes	no	no	G11083T,C18252T,G26144T	NA
93	7	yes	no	no	C635T,C683T,A3019G,G11083T,C15738T,G26144T	G11083T,G26144T
37	109	yes	no	no	G11083T,G26144T	G11083T,G26144T
32	NA	yes	no	no	G11083T,A24956G,G26144T	NA
40	NA	yes	no	no	G11083T,G26144T,C28315T	NA
87	NA	yes	no	no	G11083T,C12885T,G26144T	NA
42	NA	yes	no	no	C203T,G11083T,G26144T	NA
80	NA	yes	no	no	G11083T,G26144T	NA
110	NA	yes	no	no	G11083T,G26144T	NA
10	94	yes	no	no	G1944A,T9731C,G11083T,G15957T,G20378T,G26144T	NA
112	NA	yes	no	no	G11083T,G26144T	NA
114	NA	yes	no	no	G11083T,G26144T	NA
56	NA	yes	no	no	C3244T,G11083T,T17412A,C23609T,A24956G,G26144T	NA
2	88	yes	no	no	C4893T,G11083T,G26144T	C4893T,G11083T,G26144T
19	102	yes	no	no	G11083T,G26144T	NA
24	NA	yes	no	no	G1944A,T9731C,G11083T,G15957T,G20378T,G26144T	NA
13	NA	yes	no	no	G11083T,G26144T	NA
108	36	yes	no	no	NA	C4893T,G11083T,G26144T
16	NA	yes	no	no	C4893T,G11083T,G26144T	NA
50	NA	yes	no	no	G11083T,G26144T	NA
113	NA	yes	no	no	C4596G,G11083T,G26144T	NA
1	NA	no	no	no	G11083T,G26144T	NA
89	NA	no	no	no	C4893T,G11083T,G26144T	NA
5	90	no	no	no	T2248C,G11083T,C21575T,G26144T	NA
6	91	no	no	no	NA	G11083T,C18928T,G26144T
92	NA	yes	no	no	G11083T,G26144T	NA
8	NA	yes	no	no	G11083T,G26144T	NA
11	95	no	no	no	G1944A,T9731C,G11083T,G15957T,G20378T,G26144T	G11083T,G26144T, G1944A,G15957T,G17110T,G20378T
97	NA	no	no	no	T3700C,T5755C,G11083T,G26144T,G28817T	NA
98	15	yes	no	no	NA	C4893T,G11083T,G26144T
99	NA	yes	no	no	C4893T,G11083T,G26144T	NA
18	NA	yes	no	no	C4893T,G11083T,G26144T	NA
20	NA	no	no	no	G11083T,G26144T	NA
21	103	yes	no	no	C4893T,G11083T,G26144T	C1779T,C4893T,G11083T,G26144T
23	NA	yes	no	no	G9176A,G11083T,G26144T,C29632T	NA
26	NA	yes	no	no	G11083T,G26144T,C28315T	NA
105	27	no	no	no	NA	G11083T,G26144T
106	NA	no	no	no	G11083T,G26144T	NA
29	NA	no	no	no	G11083T,G26144T	NA
31	107	no	no	no	C4893T,G11083T,G26144T	C4893T,G11083T,G26144T
33	NA	no	no	no	G11083T,C12885T,G26144T	NA
35	NA	no	no	no	G11083T,G26144T	NA
38	NA	yes	no	no	G11083T,G26144T,C27972A	NA
48	NA	no	no	no	C4893T,G11083T,G26144T	NA
49	NA	yes	no	no	G11083T,G26144T	NA
55	NA	no	no	no	G11083T,G26144T	NA
59	NA	no	no	no	G11083T,C21648T,G26144T	NA
63	NA	no	no	no	C203T,G11083T,G26144T	NA
66	NA	no	no	no	T2248C,G11083T,C21575T,G26144T	NA
71	121	no	no	no	G11083T,G26144T	NA
72	NA	no	no	no	G11083T,G26144T	NA
122	NA	no	no	no	G11083T,G26144T,C26936T,C27972A	NA
73	NA	yes	no	no	G11083T,G26144T	NA
77	NA	no	no	no	G11083T,G26144T,A24956G,C4993T	NA
